# Supplementary material for: Development of hRad51–Cas9 nickase fusions that mediate HDR without double-stranded breaks
Source: Nat Commun. 2019 May 17;10:2212. doi: 10.1038/s41467-019-09983-4 (PMC6525190; doi:10.1038/s41467-019-09983-4)
Supplement: Supplementary file 3 — Source Data [file 41467_2019_9983_MOESM3_ESM.xlsx]

## Sheet: Figure1_Indel%
	Indel frequency /%
Construct	sgRNA 1			sgRNA 2			HEK Site 2			HEK Site 3			HEK Site 4			HBB			SERPA1			LDLR
Cas9, no oligo	53.7	51.3	55.53	69.8	67	71.49	58.7	60.9	67.17	85.8	73.2	76.45	36.7	34.1	39.74	62.6	53.4	70.73	45.4	43.1	57.28	60	55.6	66.03
D10A, no oligo	3.9	3	4.21	4	5.2	6.29	1.4	1	0.96	9.3	7.9	6.47	1.3	3.9	4.92	6.1	7.2	8.25	0	0.1	0.03	1.3	0.8	1.16
H840A, no oligo	19	11.3	25.9	3.6	3.2	4.55	18.4	28	26.09	0.3	0.9	1	0.6	2.5	1.9	0.6	0.7	1.1	0	0	0.02	0	0	0.02
dCas9, no oligo	0	0	0.05	0	0.1	0.03	0.6	0	0.04	0	0	0.02	0.6	0	0.02	0	0	0.04	0	0	0.04	0	0	0.01
Cas9	39.5	40.7	46.7	58.6	61.9	72.6	43.5	39.4	46.2	63.1	68	71.8	25.8	34.3	43.4	58.2	56.8	70.5	42	42.5	47.1	57.6	50.7	63.8
D10A	3.2	2.1	2.6	5.3	3.7	5.5	1.5	0.6	1	6.1	3.8	5.7	1.1	1.6	4.6	11.5	4.4	5.6	0	0	0.1	0.7	0	1.2
H840A	10.6	8.6	10.8	4.1	3.3	2.8	13.6	12.5	12.9	0	0.7	0.8	11.3	0.9	2.2	0.7	0.5	0.6	0	0	0	0	0	0.1
dCas9	0	0	0.1	0	0	0	2.6	0	0.1	0	0.1	0.1	0	0	0	0	0	0.2	0	0	0	0	0	0

## Sheet: Figure1_HDR%
	HDR frequency / %
Construct	sgRNA 1			sgRNA 2			HEK Site 2			HEK Site 3			HEK Site 4			HBB			SERPA1			LDLR				11.9	11.2		2.4	4	2.4
Cas9	16.9	17.8	18.85	5.5	5.8	7.1	24.8	20.5	21.6	6.9	5.5	4.7	14.3	9.4	8.4	4.7	5.2	3.9	10.4	11.9	11.2	2.4	4	2.4		1.3	1		6.6	6.2	5
D10A	3.2	2.6	3.33	2.1	3.5	4.5	6.5	4.2	4.8	12.5	5.2	6	3.6	4.1	6	5.2	5.1	5.6	0.1	0.2	0.3	3	0	3.2		0.2	0.1		0	0.1	0
H840A	22.8	16.4	15.57	6	7.1	4.4	6.2	8.1	6.9	0.9	1.1	0.7	5	8.4	7.6	1.7	1.1	1	0.1	0.1	0.1	0	0	0		1.4	1.1		5.5	5.4	6.4
dCas9	0	0.1	0.02	0	0	0	0.8	0.1	0	0	0	0	0.8	0.1	0.1	0	0	0	0	0.1	0.1	0	0	0		5.9	5.5		10.9	11.1	12.1

## Sheet: FIgure1_HDR_Indel_Ratio
	HDR:indel ratio at indicated locus. Blank cell indicates that the value could not be determined - see methods for details.
Construct	sgRNA 1			sgRNA 2			HEK Site 2			HEK Site 3			HEK Site 4			HBB			SERPA1			LDLR
Cas9	0.4	0.4	0.4	0.1	0.1	0.1	0.6	0.5	0.5	0.1	0.1	0.1	0.6	0.3	0.2	0.1	0.1	0.1	0.2	0.3	0.2	0	0.1	0
D10A	1	1.3	1.3	0.4	0.9	0.8	4.3	7	4.9	2	1.4	1.1	3.2	2.6	1.3	0.5	1.2	1				4	1.1	2.7
H840A	2.2	1.9	1.4	1.5	2.2	1.6	0.5	0.6	0.5				0.4	9.6	3.4	2.6	2.2	1.8

## Sheet: Figure2_HDR%
	HDR frequency / %
Construct	sgRNA 1			sgRNA 2			HEK Site 2			HEK Site 3			HEK Site 4			HBB			SERPA1			LDLR
D10A + hRad51	1.66	1.53	2.17	2.44	1.65	2.05	2.68	3.14	4.12	2.53	3.26	3.61	2.67	2.36	3.62	3.04	2.03	2.59	0.38	0.35	0.47	1.89	1.96	1.96
D10A + hRad51-K133R	4.82	3.49	7.66	9.96	12.84	14.39	11.83	14.02	15.55	10.47	16.53	16.06	8.56	14.95	12.54	7.85	8.37	9.42	1.04	2.07	1.57	3.99	7.44	7.51
D10A + i53	1.66	1.83	2.41	3.1	2.03	1.98	4.5	3.06	3.38	3.7	5.08	4.25	3.59	3.25	5.52	1.6	3.1	2.7	0.1	0.19	0.19	1.4	2.05	2.08
Cas9 + hRad51	8.24	9.43	8.67	2.33	2.54	2.92	17.63	13.9	19.1	3.46	3.24	3.32	3.09	5.09	5.7	2.58	3.86	2.92	5.86	5.01	5.15	2.52	2.25	1.68
Cas9 + hRad51-K133R	12.18	15.09	10.55	6.84	7.97	3.85	14.67	16.35	14.8	6.54	7.14	6.48	5.39	5.66	5.84	3.75	5.85	4.62	6.61	9.21	8.78	4	3.63	3.09
Cas9 + i53	21.58	27.14	22.88	13.6	11.06	13.51	20.8	21.34	21.78	15.5	9.03	8.58	10.52	8.44	11.58	6.9	9.69	7.9	12.7	10.53	12.67	5.41	5.34	4.65
Cas9	16.9	17.8	18.85	5.5	5.8	7.1	24.8	20.5	21.6	6.9	5.5	4.7	14.3	9.4	8.4	4.7	5.2	3.9	10.4	11.9	11.2	2.4	4	2.4
D10A	3.2	2.6	3.33	2.1	3.5	4.5	6.5	4.2	4.8	12.5	5.2	6	3.6	4.1	6	5.2	5.1	5.6	0.1	0.2	0.3	3	0	3.2
D10A + hRad52	3.79	5.59	0.1	2	4.45	4.1	3.4	3.87	6.05	6.5	7.09	6.63	6.38	7.82	7.9	3.1	7.7	6.1	0.4	0.7	0.59	3.05	4.82	2.89
Cas9 + hRad52	15.74	17.53	17.13	4.1	4.76	4.2	15.1	16.88	17.46	5.4	3.33	4.98	6.29	9.36	8.95	3.4	3.5	3.5	9.1	12.6	9.16	3.2	4.46	2.63

## Sheet: Figure2_HDR_Indel_ratio
	HDR:indel ratio at indicated locus. Blank cell indicates that the value could not be determined - see methods for details.
Construct	sgRNA 1			sgRNA 2			HEK Site 2			HEK Site 3			HEK Site 4			HBB			SERPA1			LDLR
D10A + hRad51	0.372197	0.69863	0.565104	0.334247	0.383721	0.430672	1.11203	2.05229	2.36782	0.396552	0.871658	0.779698	0.741667	1.57333	1.16399	0.451709	0.567039	0.541841				1.87129	3.16129	1.96
D10A + hRad51-K133R	0.979675	1.06079	1.24351	0.752266	1.03133	0.927191	2.0718	2.91476	2.4373	1.25239	2.40962	1.61407	1.34169	2.90291	2.33086	0.905421	1.36989	1.29218	2.26087	2.32584	2.34328	2.8913	3.32143	2.99203
D10A + i53	2.21333	1.40769	1.26842	3.1	0.867521	0.761538	22.5	8.74286	7.51111	3.21739	1.79505	0.836614	4.3253	3.31633	2.38961	1.77778	1.30252	0.974729				4.375	5.69444	4.62222
Cas9 + hRad51	0.175618	0.193277	0.168808	0.037611	0.0375851	0.0438966	0.387473	0.396463	0.374657	0.0541556	0.0450939	0.0478938	0.078907	0.144029	0.126921	0.0470288	0.0692874	0.049736	0.180474	0.120956	0.130116	0.0497729	0.0441609	0.0310996
Cas9 + hRad51-K133R	0.480284	0.485834	0.448173	0.165377	0.159944	0.0967337	0.479412	0.520038	0.532566	0.134402	0.128927	0.132978	0.186699	0.194435	0.214864	0.0905578	0.136842	0.12343	0.371766	0.333333	0.444332	0.11491	0.10061	0.083808
Cas9 + i53	0.932584	0.862409	0.679335	0.388571	0.214217	0.239539	0.83871	0.617477	0.625144	0.39561	0.175068	0.152941	0.549061	0.249778	0.437146	0.236301	0.222912	0.167479	0.701657	0.37987	0.432719	0.188567	0.123554	0.105826
Cas9	0.427848	0.437346	0.40364	0.0938567	0.0936995	0.0977961	0.570115	0.520305	0.467532	0.10935	0.0808824	0.0654596	0.554264	0.274052	0.193548	0.080756	0.0915493	0.0553191	0.247619	0.28	0.237792	0.0416667	0.0788955	0.0376176
D10A	1	1.2381	1.28077	0.396226	0.945946	0.818182	4.33333	7	4.8	2.04918	1.36842	1.05263	3.27273	2.5625	1.30435	0.452174	1.15909	1				4.28571		2.66667
D10A + hRad52	10.2432	10.75		1.17647	0.946809	1.025	4.25	3.87	3.78125	4.0625	3.31308	2.38489	13.0204	5.43056	14.6296	2.21429	1.71111	1.84848				21.7857	19.28	9.96552
Cas9 + hRad52	0.560342	0.489665	0.406792	0.0940367	0.0698972	0.0599144	0.460366	0.370175	0.377106	0.103906	0.0593583	0.0734188	0.224163	0.207908	0.20144	0.0794393	0.0707071	0.0545171	0.433333	0.409224	0.288322	0.0907287	0.101595	0.054746

## Sheet: Figure3_SummaryData
Construct	HDR:indel ratio	HDR frequency / %
Cas9	0.231	10.173
Cas9(D10A)	2.213	3.951
Cas9(H840A)	2.067	5.053
hRad51(K133R)-Cas9	0.312	9.632
hRad51(K133R)-Cas9(D10A)	1.688	9.433
hRad51(K133R)-Cas9(H840A)	1.12	2.51
hRad51-Cas9(D10A)	1.9	9.964
hRad51-Cas9	0.3	9.41
hRad51-Cas9(H840A)	1.862	3.113
SSB-Cas9	0.239	9.054
SSB-Cas9(D10A)	1.828	4.32
SSB-Cas9(H840A)	1.743	4.719
recA-Cas9	0.084	0.955
recA-Cas9(D10A)	2.321	2.02
hRad51(R310A)-Cas9	0.232	8.509
hRad51(R310A)-Cas9(D10A)	1.243	11.13
hRad51(R310A)-Cas9(H840A)	1.156	4.07
hRad51(R235E)-Cas9(D10A)	2.017	10.787
hRad51(G151D)-Cas9(D10A)	1.693	9.695
Cas9(D10A)-hRad51(K133R)	2.086	7.383
hRad51(K133R)-hRad51(K133R)-Cas9(D10A)	1.571	8.357
hRad51(K133R)-Cas9(D10A)-hRad5(K133R)	1.172	1.834
hRad51(F86E)-Cas9(D10A)	0.93	14.32
hRad51(A89E)-Cas9(D10A)	0.975	14.52
hRad51(A190L_A192L)-Cas9(D10A)	1.631	13.65
hRad51(SA208-209ED)-Cas9(D10A)	3.239	11.74

## Sheet: Figure4a and SI Fig 4
Forward oligonucleotides: Data from figure 4a
Data shown are % HDR of sequenced cells		HDR frequency / %
Position of SNP and whether ssODN has a PAM mutation or not	Position of SNP in protospacer	Cas9			D10A			K133R-hRad51-D10A			H840A
7 with PAM	7	2.9	3.1	4	3.6	1.4	1.2	17.6	13.7	12.4	0.7	0.6	0.6
12 with PAM	12	4.1	5.2	4.7	3.7	2.9	1.3	21.3	16.4	14.7	2.1	0.7	0.4
16 with PAM	16	6.7	8	6.1	5.6	3.4	1.4	22.6	15.8	12.1	1.5	1.1	0.6
18 with PAM	18	8.2	6.6	5.4	4.6	2	1.9	21.1	17	14	1.7	0.8	0.7
20 with PAM	20	7.8	8.6	6.4	4.3	2.5	2	23.9	21	15.8	1.6	0.8	0.7
22 with PAM	22	8.1	8.9	4.8	4.8	6	2.8	20.8	17.1	13.6	2.1	1.9	0.9
25 with PAM	25	7.2	8.6	7.8	5.5	4.9	2.5	19	16.4	10	1.8	1.6	2.1
28 with PAM	28	3	3.8	4.8	1	0.3	0.5	8	4.9	2.4	1.6	0.9	0.7
7 no PAM	7	0.6	0.5	0.6	4.2	3.9	2.6	19	14.7	15.3	1.4	0	0.8
12 no PAM	12	1.1	2.5	2.8	4.8	2.2	2.7	19.4	13.6	12	3.1	0.3	0.5
16 no PAM	16	1.4	2.4	1.4	3.9	1.2	2.5	22.7	13.4	11.1	2.2	0.4	0.1
18 no PAM	18	1.5	2.6	2	3.7	2	2.8	20.2	15.3	10.7	2.5	1.1	0.8
20 no PAM	20	0.8	1.7	1.2	2.4	1.3	2.8	20.1	15	13.1	2.1	0.7	0.3
25 no PAM	25	0.4	0.2	0.2	1.5	0.9	0.4	4.1	2.2	2.7	1.1	0.3	0.3
28 no PAM	28	0.3	0.2	0.1	0.2	0.3	0.1	1.3	1.7	1.2	0.8	0.5	0.5
Reverse oligonucleotides: SI figure 4
		HDR frequency / %
Position of SNP and whether ssODN has a PAM mutation or not	Position of SNP in protospacer	Cas9			D10A			K133R-hRad51-D10A			H840A
7 reverse with PAM	7	0	0.3	0.2	1.7	1.1	0.9	11.6	7.9	6.5	n.d	n.d	n.d
12 reverse with PAM	12	2.9	2.4	2.4	10.1	8.5	5.6	18.3	17.7	16.3	0.1	0.4	0.4
16 reverse with PAM	16	7.9	7	5.8	10.9	9.6	6.5	19.5	22.9	16.3	1.9	1.8	0.8
18 reverse with PAM	18	8.3	7.6	7.5	8.9	11.6	5.9	16.5	22.1	16.5	2.2	2.1	1.2
20 reverse with PAM	20	7.5	8.1	7.4	11	8.7	5	19	21.6	17.2	3.3	2	1.6
22 reverse (with PAM)	22	8.4	6.5	7.8	6.2	8.4	6.2	17.3	18.9	16.6	2.4	1.8	1
25 reverse with PAM	25	7.1	6.4	5.9	8.5	8.9	6.7	17	21	19.7	2.7	2	1.6
28 reverse with PAM	28	5.9	4	5.3	9.7	6.3	4.6	13.2	14	14.5	2.2	1.5	0.8
7 reverse no PAM	7	0	0.2	0.1	7.2	9.1	4.9	15.7	22.1	14.4	0.2	0.2	0
12 reverse no PAM	12	2.2	1.7	1.3	8.4	7.5	5.1	18.4	18.5	14.1	0.3	0.2	0.2
16 reverse no PAM	16	2.2	1.8	2.7	7.2	6.6	4	16.1	18.7	14.5	0.7	0.6	0.4
20 reverse no PAM	20	3.4	3.4	2.2	9.9	11.6	5.8	14.7	19.2	17.8	1.2	1	0.8
25 reverse no PAM	25	0	0.1	0.3	4.3	4.7	2.4	9.5	9.7	9.4	1.1	0.3	0.4
28 reverse no PAM	28	0.2	0.3	0.2	5	3.3	2.2	7.1	8.3	7.3	0.3	0.3	0.2

## Sheet: Fig5_HDR%
	HDR frequency /%
	HBB			LDLR			HEK Site 3
RDN(A89E), HeLa	0.4	1.83	1.26	1.23	2	0.37	5.22	2.27	1.18
Cas9, HeLa	0.93	1.64	0.89	0.78	2.18	1.46	1.58	0.64	0.66
RDN(S208E A209D) HeLa	0.15	0.29	0.51	0.64	1.36	0.14	2.36	1.46	0.47
RDN HeLa	0.9	1.5	0.8	0.56	0.38	0.11	1.56	1.3	1.96
RDN U2OS	0.23	0.4	0.2	0.29	0.2	0.06	1.02	1.16	1.24
RDN(A89E) U2OS	1.15	1.39	1.18	1.54	0.79	0.48	2.25	1.11	1.41
Cas9 U2OS	6.91	7.12	7.02	5.15	2.96	5.44	2.54	1.91	3.08
RDN(S208E A209D) U2OS	2.07	2.93	1.06	0.49	3.35	1.39	2.46	0.06	3.95
RDN(S208E A209D) K562	1.46	0.93	0.66	0.68	0.95	0.45	1.77	1.57	1.53
RDN K562	3.9	6.3	4.2	1.09	1.44	1.07	6.97	6.75	2.88
RDN(A89E) K562	6.62	8.12	8.55	4.88	8.41	1.23	10.3	16.11	11.21
Cas9 K562	10.82	14.87	17.52	18.64	14.91	23.68	16.02	16.75	10.52
RDN(A89E) iPSC	0.03	0.064	0.06	0.097	0.039	0.075	0.64	0.43	0.36
Cas9 iPSC	1.13	1.09	0.99	1.38	1.58	1.48	1.88	1.47	1.9
RDN(S208E A209D) iPSC	0.018	0.008	0.03	0.187	0.104	0.177	0.08	0.03	0.1
RDN, iPSC	0.048	0.016	0	0.09	0.051	0.048	0.11	0.2	0.16
RDN(A89E)-Cas9(D10A)-P2A-GFP, iPSC	2.99	0.32	0.01	3.05	1.57	0.02	0.04	0.06	1.22
Cas9-P2A-GFP, iPSC	1.7	4.58	3.95	0.24	3.87	0.48	0.31	0.71	0.34

## Sheet: Fig5_HDRIndelRatio
	HDR:indel ratio at indicated locus. Blank cell indicates that the value could not be determined - see methods for details.
	HBB			LDLR			HEK Site 3
RDN(A89E), HeLa	0.06	0.09	0.06	0.41	0.16	0.14	0.28	0.07	0.033
Cas9, HeLa	0.02	0.03	0.01	0.016	0.04	0.03	0.02	0.01	0.01
RDN(SA208E A209D), HeLa	0.15	0.06	0.14	0.18	0.4	0.24	0.3	0.15	0.13
RDN, HeLa	0.06	0.04	0.02	0.08	0.06	0.02	0.073	0.075	0.15
RDN(A89E), U2OS	0.05	0.04	0.04	0.15	0.1	0.14	0.04	0.04	0.04
Cas9 U2OS	0.11	0.05	0.09	0.27	0.04	0.03	0.18	0.04	0.04
RDN(SA208E A209D) U2OS	0.1	0.1	0.06	0.06	0.31	0.24	0.03	0.07	0.07
RDN U2OS	0.07	0.04	0.07	0.07	0.07	0.07	0.09	0.06	0.06
RDN(A89E), K562	1.4	0.81	1.77	15.02	3.83	5.53	4.63	2.19	2.78
Cas9, K562	0.14	0.21	0.29	0.38	0.48	0.21	0.27	0.13	0.26
RDN(SA208E A209D), K562	4.38	3.74	11.64	26.5	24.87	18.09	8.16	4.92	3.1
RDN, K562	4.1	1.55	2.51	3.14	4.38	6.82	15.86	99.35	22.64
RDN(A89E), iPSC							0.13	0.78	0.74
Cas9, iPSC	0.11	0.11	0.1	0.07	0.09	0.1	0.1	0.07	0.11
RDN(SA208E A209D), iPSC				13.56	18.1	2.73
RDN, iPSC							2.08	10.59	7.26
RDN(A89E)-Cas9(D10A)–P2A–GFP, iPSC	331.2	0.21		65.07	16.81		0.37
Cas9–P2A–GFP, iPSC	0.02	0.08	0.07	0	0.05	0.01	0	0.01	0

## Sheet: Fig4b_Indel%
	% cells with an indel at indicated off-target site
Treatment	HEK2 off target 1			HEK2 off target 2			HEK3 off target 1			HEK3 off target 2			HEK3 off target 3			HEK3 off target 4			HEK3 off target 5			HEK4 off target 1			HEK4 off target 2			HEK4 off target 3			HEK4 off target 4			HEK4 off target 5
Cas9	5.79	4.73	7.08	0.01	0.07	0.27	18.15	13.95	14.71	24.81	23.38	28.1	3.06	6.39	8.77	0.45	0.27	0.38	1.13	0.73	1.15	35.04	24.48	30.27	19.27	14.55	17.75	97.62	97.12	97.76	21.58	17.92	22.94	33.44	22.94	28.83
Cas9(D10A)	0	0	0.02	0	0.01	0.01	0	0	0.01	0.02	0.02	0.01	0	0.01	0.01	0	0.01	0.01	0	0	0.01	0.59	0.2	0.25	0.03	0.05	0.03	17.22	2.15	10.31	0.02	0.05	0.04	0.01	0.03	0.01
Cas9(H840A)	0	0	0	0	0.01	0.01	0.01	0.01	0.01	0.01	0.02	0.01	0	0.01	0	0	0.01	0.01	0.01	0	0.01	0.01	0.01	0.02	0.02	0.03	0.02	0.01	9.37	34.08	0.02	0.02	0.02	0.01	0.03	0.01
dCas9	0	0.02	0.03	0	0.01	0	0	0.01	0.01	0.02	0.01	0.01	0	0.01	0.01	0.01	0.01	0.01	0	0.01	0	0.01	0.01	0.01	0.03	0.02	0.02	0.02	0.03	0.02	0.02	0.02	0.02	0.01	0.01	0.02
hRad51(K133R)-Cas9	0.45	0.51	0.27	0.01	0.01	0.02	1.23	1.02	1.34	3.24	2.81	4.9	0.52	0.81	1.17	0.01	0.04	0.03	0.19	0.14	0.09	16.6	13.8	14.39	7.41	4.97	4.93	97.1	96.4	97.35	4.44	3.47	4.09	15.09	13.89	15.77
RDN(K133R)	0.01	0	0	0.01	0.01	0.01	0.01	0.01	0.01	0.01	0.01	0.02	0	0.01	0.01	0.03	0.01	0.02	0	0	0.01	2.09	1.35	1.42	0.03	0.06	0.04	27.48	14.65	19.94	0.22	0.08	0.13	0.02	0.02	0.03
hRad51-Cas9(D10A)	0	0.02	0	0	0.01	0.01	0.01	0.01	0	0.02	0.02	0.01	0.01	0.01	0.01	0	0.03	0.01	0	0.01	0	0.87	0.74	0.97	0.03	0.04	0.02	17.2	18.71	14.88	0.02	0.07	0.07	0.2	0.02	0.01
hRad51–Cas9	0.3	0.18	0.21	0.01	0.01	0.01	0	0.64	0.72	2.69	2.88	3.18	1.62	0.76	0.78	0.01	0.04	0.07	0	0.09	0.1	11.97	13.68	13.03	4.43	3.29	3.05	94.59	95.46	96.92	2.43	3.4	4.08	11.56	10.93	11.23
RDN(F86E)	0.03	0	0.01	0.01	0	0	0	0.01	0.01	0.01	0.01	0	0.01	0.01	0.01	0.02	0.01	0.01	0	0.01	0.01	6.56	6.74	6.1	0.02	0.44	0.36	75.38	96.84	95.57	0.08	0.05	0.04	0.32	0.28	0.17
RDN(A89E)	0	0	0	0.01	0.01	0.01	0	0.03	0	0.01	0.01	0.04	0.01	0.01	0.01	0.03	0.01	0.01	0.01	0	0.01	5.25	5.69	6.68	0.43	0.39	0.41	66.2	94.84	93.67	0.07	0.1	0.09	0.11	0.16	0.18
RDN(A190L 192L)	0	0.07	0.02	0.01	0.01	0.01	0.01	0.01	0.01	0.01	0.01	0.01	0.04	0.04	0.04	0.01	0.01	0.01	0	0.01	0.01	4.98	3.95	4.3	1.28	0.77	0.71	55.87	91.81	91.29	0.35	0.11	0.31	0.15	0.19	0.09
RDN(S208E A209D)	0.01	0.01	0	0.01	0.01	0.01	0	0.05	0	0.01	0.01	0.01	0.01	0.01	0.01	0.01	0.01	0.01	0.01	0.01	0.01	1.69	1.9	2.08	0.06	0.02	0.08	69.62	54.55	24.18	0.12	0.26	0.14	0.01	0.01	0.01

[truncated: 6 more sheets: SI Fig1_Indel%, SI Fig3, SI Fig5_HDR%, SI Fig5_HDR_Indel, SI Fig 6, SI Fig 7]
